# Supplementary material for: Comparing the brief Holistic Health for HIV (3H+) to the Holistic Health Recovery Program (HHRP+) among people with HIV and opioid use disorder: Results from a randomized, controlled non-inferiority trial
Source: PLoS One. 2024 Nov 7;19(11):e0312165. doi: 10.1371/journal.pone.0312165 (PMC11542883; doi:10.1371/journal.pone.0312165)
Supplement: S1 File — (ZIP) [file pone.0312165.s003.zip]

Archive with 3 entries (3 files):
- imputed_data.csv
- original_data.csv
- Readme.doc
