# Supplementary material for: Comparing the brief Holistic Health for HIV (3H+) to the Holistic Health Recovery Program (HHRP+) among people with HIV and opioid use disorder: Results from a randomized, controlled non-inferiority trial
Source: PLoS One. 2024 Nov 7;19(11):e0312165. doi: 10.1371/journal.pone.0312165 (PMC11542883; doi:10.1371/journal.pone.0312165)
Supplement: S1 File — (ZIP) [file pone.0312165.s003.zip › imputed_data.csv]

id	time	TT	compl	dinj	dshare	nosex	dcond	dart	vs
19	1	0	0	0	0	0	0	.30000001	0
19	2	0	0	.2	1.6493908	0	.80000001	.69999999	.89999998
19	3	0	0	.2	2.3114276	0	1	.30000001	.40000001
20	1	0	0	0	0	0	0	1	1
20	2	0	0	0	0	1	0	1	1
20	3	0	0	0	0	0	1	1	0
29	1	0	0	0	0	0	0	0	0
29	2	0	0	1	2	0	1	1	0
29	3	0	0	1	0	0	1	1	0
42	1	0	0	0	0	1	0	0	1
42	2	0	0	0	0	1	0	0	1
42	3	0	0	0	0	1	0	0	1
46	1	0	0	0	0	1	0	0	1
46	2	0	0	0	0	1	0	1	1
46	3	0	0	0	0	1	0	0	0
54	1	0	0	0	0	1	0	0	1
54	2	0	0	0	0	0	0	1	1
54	3	0	0	0	0	0	1	0	1
57	1	0	0	1	4	0	0	0	1
57	2	0	0	.89999998	0	0	.2	.40000001	1
57	3	0	0	1	0	0	0	0	1
61	1	0	0	0	0	1	0	1	.60000002
61	2	0	0	0	0	1	0	0	.89999998
61	3	0	0	1	0	1	0	0	.40000001
63	1	0	0	0	0	1	0	1	1
63	2	0	0	0	0	1	0	1	1
63	3	0	0	0	0	1	0	0	.5
70	1	0	0	1	0	1	0	0	0
70	2	0	0	1	0	0	1	0	0
70	3	0	0	0	0	1	0	0	0
75	1	0	0	1	1	0	0	1	.80000001
75	2	0	0	.30000001	0	0	0	1	1
75	3	0	0	.1	.73548365	1	0	.80000001	1
85	1	0	0	0	0	0	1	1	1
85	2	0	0	0	0	0	0	0	1
85	3	0	0	0	0	0	0	0	0
89	1	0	0	0	0	0	0	0	1
89	2	0	0	0	0	0	1	0	1
89	3	0	0	0	0	0	1	0	0
91	1	0	0	0	0	0	0	1	0
91	2	0	0	0	0	1	0	1	1
91	3	0	0	0	0	1	0	.60000002	.60000002
92	1	0	0	1	0	0	0	0	1
92	2	0	0	1	0	0	0	0	1
92	3	0	0	0	0	1	0	0	0
96	1	0	0	1	0	0	0	0	0
96	2	0	0	0	0	0	1	1	1
96	3	0	0	0	0	0	0	0	0
99	1	0	0	0	0	0	0	0	1
99	2	0	0	.1	.9727264	1	0	.60000002	.89999998
99	3	0	0	0	0	1	0	0	.30000001
108	1	0	0	0	0	0	0	1	1
108	2	0	0	0	0	0	0	1	1
108	3	0	0	.1	0	0	.69999999	.40000001	.5
109	1	0	0	1	1	0	0	1	.40000001
109	2	0	0	0	0	1	0	1	.60000002
109	3	0	0	0	0	1	0	1	.60000002
5	1	0	1	0	0	0	0	0	0
5	2	0	1	0	0	0	0	0	0
5	3	0	1	0	0	0	0	0	0
6	1	0	1	1	1	0	0	1	1
6	2	0	1	1	4	0	0	0	1
6	3	0	1	1	3	0	0	1	1
7	1	0	1	0	0	0	0	1	1
7	2	0	1	0	0	0	0	1	1
7	3	0	1	0	0	0	0	1	1
8	1	0	1	0	0	0	0	1	1
8	2	0	1	0	0	0	0	1	1
8	3	0	1	0	0	1	0	1	1
14	1	0	1	0	0	0	0	.60000002	0
14	2	0	1	0	0	0	1	.1	0
14	3	0	1	0	0	0	1	0	0
18	1	0	1	1	1	1	0	1	0
18	2	0	1	1	0	1	0	1	0
18	3	0	1	0	0	1	0	1	.40000001
25	1	0	1	0	0	1	0	1	1
25	2	0	1	0	0	1	0	0	1
25	3	0	1	0	0	1	0	0	1
27	1	0	1	0	0	0	0	.80000001	0
27	2	0	1	0	0	0	1	1	1
27	3	0	1	0	0	1	0	1	1
32	1	0	1	0	0	1	0	0	0
32	2	0	1	0	0	1	0	0	1
32	3	0	1	0	0	1	0	0	1
40	1	0	1	0	0	0	1	1	1
40	2	0	1	0	0	0	0	1	1
40	3	0	1	0	0	0	1	1	0
41	1	0	1	0	0	0	0	1	1
41	2	0	1	0	0	0	1	1	1
41	3	0	1	1	0	0	1	1	1
43	1	0	1	0	0	0	0	1	.80000001
43	2	0	1	0	0	1	0	1	1
43	3	0	1	0	0	1	0	0	1
49	1	0	1	0	0	0	0	1	1
49	2	0	1	0	0	1	0	0	1
49	3	0	1	0	0	0	0	1	1
53	1	0	1	0	0	0	0	1	1
53	2	0	1	0	0	0	1	1	1
53	3	0	1	0	0	1	0	1	1
59	1	0	1	0	0	1	0	0	1
59	2	0	1	0	0	1	0	1	1
59	3	0	1	0	0	1	0	1	1
64	1	0	1	0	0	0	0	1	.69999999
64	2	0	1	0	0	0	0	1	1
64	3	0	1	0	0	0	0	1	1
69	1	0	1	1	0	0	0	1	1
69	2	0	1	0	0	0	1	1	1
69	3	0	1	0	0	0	1	0	1
71	1	0	1	0	0	0	0	1	1
71	2	0	1	0	0	1	0	0	1
71	3	0	1	0	0	1	0	1	1
72	1	0	1	1	5	0	0	0	0
72	2	0	1	0	0	1	0	1	0
72	3	0	1	0	0	0	0	1	1
78	1	0	1	1	2	0	0	1	1
78	2	0	1	1	0	1	0	1	1
78	3	0	1	0	0	1	0	1	1
81	1	0	1	1	14.691582	1	0	1	1
81	2	0	1	0	0	1	0	1	1
81	3	0	1	1	0	1	0	1	1
82	1	0	1	1	14.175131	1	0	1	1
82	2	0	1	1	2	1	0	0	1
82	3	0	1	0	0	1	0	1	1
84	1	0	1	1	0	1	0	0	0
84	2	0	1	0	0	1	0	0	1
84	3	0	1	0	0	1	0	1	1
95	1	0	1	0	0	0	0	1	1
95	2	0	1	0	0	0	0	1	1
95	3	0	1	0	0	0	1	1	0
102	1	0	1	1	31.880386	0	0	.30000001	1
102	2	0	1	0	0	0	1	.40000001	0
102	3	0	1	0	0	1	0	.1	0
103	1	0	1	0	0	1	0	1	.5
103	2	0	1	0	0	1	0	1	.80000001
103	3	0	1	0	0	1	0	0	.30000001
105	1	0	1	0	0	0	0	0	1
105	2	0	1	0	0	0	1	0	1
105	3	0	1	0	0	1	0	1	.5
111	1	0	1	0	0	0	0	0	.89999998
111	2	0	1	0	0	0	1	0	1
111	3	0	1	0	0	0	1	0	1
113	1	0	1	1	0	1	0	1	1
113	2	0	1	0	0	1	0	1	1
113	3	0	1	0	0	1	0	1	1
120	1	0	1	1	0	1	0	1	.60000002
120	2	0	1	0	0	1	0	0	.69999999
120	3	0	1	0	0	1	0	1	.30000001
123	1	0	1	1	1	0	0	0	1
123	2	0	1	0	0	1	0	1	1
123	3	0	1	0	0	1	0	.80000001	1
124	1	0	1	1	1	0	0	1	0
124	2	0	1	0	0	0	1	1	1
124	3	0	1	0	0	1	0	1	1
131	1	0	1	0	0	1	0	.40000001	0
131	2	0	1	0	0	0	0	0	0
131	3	0	1	0	0	0	0	0	.30000001
132	1	0	1	1	4	0	0	1	.80000001
132	2	0	1	0	0	1	0	1	1
132	3	0	1	0	0	1	0	1	.89999998
133	1	0	1	1	0	0	0	1	.60000002
133	2	0	1	0	0	0	1	1	.80000001
133	3	0	1	0	0	0	0	0	1
22	1	1	0	0	0	1	0	.80000001	0
22	2	1	0	.40000001	3.2299805	1	0	.89999998	.69999999
22	3	1	0	.60000002	0	1	0	.40000001	.5
33	1	1	0	1	0	1	0	.30000001	0
33	2	1	0	1	0	1	0	.80000001	0
33	3	1	0	.80000001	2.8422921	1	0	0	.5
36	1	1	0	1	39.645935	1	0	0	0
36	2	1	0	1	0	1	0	1	.40000001
36	3	1	0	1	0	1	0	.1	.80000001
38	1	1	0	0	0	1	0	1	.69999999
38	2	1	0	.30000001	1.6608416	1	0	1	1
38	3	1	0	.69999999	0	1	0	.2	1
44	1	1	0	0	0	0	0	1	0
44	2	1	0	0	0	0	1	1	1
44	3	1	0	0	0	0	1	1	1
62	1	1	0	0	0	0	0	1	1
62	2	1	0	.1	0	0	.1	1	.89999998
62	3	1	0	.69999999	1.679846	1	0	.60000002	.89999998
67	1	1	0	0	0	0	0	1	1
67	2	1	0	0	0	0	0	1	1
67	3	1	0	0	0	1	0	0	1
77	1	1	0	0	0	0	0	1	1
77	2	1	0	0	0	0	0	1	1
77	3	1	0	0	0	0	1	1	1
79	1	1	0	0	0	0	0	1	1
79	2	1	0	.2	2.4207106	0	.2	.60000002	1
79	3	1	0	.30000001	6.2593145	1	0	.40000001	1
104	1	1	0	0	0	0	0	1	1
104	2	1	0	0	0	0	0	1	1
104	3	1	0	0	0	1	0	1	1
125	1	1	0	0	0	0	0	1	1
125	2	1	0	0	0	0	1	1	1
125	3	1	0	0	0	0	1	1	1
128	1	1	0	1	0	0	1	0	.5
128	2	1	0	1	0	1	0	1	.80000001
128	3	1	0	1	0	1	0	1	1
130	1	1	0	1	0	0	0	0	1
130	2	1	0	.60000002	.18924353	0	0	.89999998	1
130	3	1	0	.5	5.1153378	1	0	.1	1
1	1	1	1	0	0	0	0	0	0
1	2	1	1	0	0	0	0	0	0
1	3	1	1	0	0	0	0	0	0
2	1	1	1	0	0	0	0	1	1
2	2	1	1	0	0	0	0	0	1
2	3	1	1	0	0	1	0	1	1
3	1	1	1	1	1	0	0	0	1
3	2	1	1	0	0	0	0	1	1
3	3	1	1	0	0	0	0	0	1
4	1	1	1	1	1	0	0	1	0
4	2	1	1	0	0	0	1	1	0
4	3	1	1	0	0	0	1	1	0
9	1	1	1	0	0	0	0	1	1
9	2	1	1	0	0	0	0	1	1
9	3	1	1	0	0	1	0	1	1
10	1	1	1	1	0	0	0	0	0
10	2	1	1	.1	.86769891	0	0	.2	0
10	3	1	1	0	0	1	0	0	1
11	1	1	1	0	0	0	0	0	0
11	2	1	1	0	0	1	0	0	0
11	3	1	1	0	0	1	0	0	0
21	1	1	1	0	0	0	0	1	1
21	2	1	1	0	0	1	0	1	1
21	3	1	1	0	0	0	0	0	.89999998
23	1	1	1	0	0	0	0	0	1
23	2	1	1	0	0	0	0	0	1
23	3	1	1	0	0	0	0	1	1
24	1	1	1	0	0	0	0	1	1
24	2	1	1	0	0	0	0	1	1
24	3	1	1	0	0	0	0	1	1
30	1	1	1	1	5	1	0	1	0
30	2	1	1	0	0	0	1	1	1
30	3	1	1	0	0	0	1	1	1
31	1	1	1	0	0	0	0	1	0
31	2	1	1	0	0	0	0	0	1
31	3	1	1	0	0	0	0	0	0
35	1	1	1	1	0	0	0	1	0
35	2	1	1	1	0	0	0	1	1
35	3	1	1	1	5	0	0	0	1
37	1	1	1	0	0	0	0	1	1
37	2	1	1	0	0	0	0	0	1
37	3	1	1	0	0	0	1	0	1
48	1	1	1	1	24.155184	0	0	1	1
48	2	1	1	0	0	0	1	1	.89999998
48	3	1	1	.2	5.5184751	0	.89999998	.69999999	.89999998
55	1	1	1	1	3	0	0	0	1
55	2	1	1	1	0	0	1	1	1
55	3	1	1	1	0	1	0	0	1
56	1	1	1	1	13.843071	0	0	1	1
56	2	1	1	1	0	0	0	1	1
56	3	1	1	1	8.9615755	1	0	1	1
60	1	1	1	0	0	0	0	0	1
60	2	1	1	0	0	1	0	0	1
60	3	1	1	0	0	1	0	0	1
65	1	1	1	1	0	1	0	1	1
65	2	1	1	0	0	0	1	1	1
65	3	1	1	0	0	0	1	1	1
66	1	1	1	1	0	1	0	0	1
66	2	1	1	0	0	0	0	0	1
66	3	1	1	.2	3.5855811	1	0	.2	1
68	1	1	1	1	3	0	0	0	1
68	2	1	1	0	0	1	0	1	1
68	3	1	1	0	0	1	0	1	1
73	1	1	1	0	0	0	0	0	1
73	2	1	1	0	0	1	0	0	1
73	3	1	1	0	0	1	0	0	1
74	1	1	1	1	5	0	0	1	1
74	2	1	1	0	0	1	0	1	1
74	3	1	1	0	0	1	0	1	.89999998
76	1	1	1	1	0	0	0	0	1
76	2	1	1	0	0	0	0	1	1
76	3	1	1	0	0	0	1	0	1
80	1	1	1	0	0	0	1	0	1
80	2	1	1	1	0	1	0	0	1
80	3	1	1	1	0	1	0	0	1
83	1	1	1	1	1	0	0	1	1
83	2	1	1	0	0	0	1	1	1
83	3	1	1	0	0	0	1	1	1
87	1	1	1	1	0	0	0	0	0
87	2	1	1	1	0	0	1	0	0
87	3	1	1	1	0	0	1	0	.89999998
93	1	1	1	0	0	0	0	1	1
93	2	1	1	1	0	0	0	1	1
93	3	1	1	1	0	1	0	1	1
94	1	1	1	1	16.021311	1	0	0	1
94	2	1	1	1	3	1	0	0	1
94	3	1	1	1	0	1	0	1	1
97	1	1	1	1	0	0	0	1	1
97	2	1	1	0	0	0	1	1	0
97	3	1	1	1	0	0	1	0	1
101	1	1	1	0	0	0	0	1	1
101	2	1	1	0	0	1	0	1	1
101	3	1	1	0	0	1	0	1	1
106	1	1	1	0	0	0	0	1	1
106	2	1	1	0	0	1	0	1	1
106	3	1	1	1	0	0	0	1	1
112	1	1	1	1	2	0	0	1	1
112	2	1	1	0	0	0	0	1	1
112	3	1	1	0	0	1	0	1	.89999998
114	1	1	1	1	0	0	0	1	1
114	2	1	1	0	0	0	0	1	.89999998
114	3	1	1	0	0	1	0	.1	1
115	1	1	1	1	1	0	0	1	1
115	2	1	1	0	0	0	0	1	1
115	3	1	1	1	0	1	0	1	1
117	1	1	1	0	0	1	0	.30000001	.69999999
117	2	1	1	0	0	1	0	0	.69999999
117	3	1	1	0	0	1	0	0	.5
122	1	1	1	0	0	1	0	1	.69999999
122	2	1	1	0	0	0	1	1	1
122	3	1	1	0	0	1	0	1	1
126	1	1	1	0	0	0	0	0	0
126	2	1	1	1	0	0	0	1	1
126	3	1	1	1	0	1	0	1	1
127	1	1	1	0	0	0	0	0	1
127	2	1	1	0	0	0	0	0	0
127	3	1	1	0	0	1	0	0	0
