# Supplementary material for: Comparing the brief Holistic Health for HIV (3H+) to the Holistic Health Recovery Program (HHRP+) among people with HIV and opioid use disorder: Results from a randomized, controlled non-inferiority trial
Source: PLoS One. 2024 Nov 7;19(11):e0312165. doi: 10.1371/journal.pone.0312165 (PMC11542883; doi:10.1371/journal.pone.0312165)
Supplement: S1 File — (ZIP) [file pone.0312165.s003.zip › Readme.doc]

File "original_data.csv" contains original data (with missing values)
File contains "imputed_data.csv" estimates of the means of the outcomes following multipe imputation procedure.


Structure of Data Fields: 

id - unique respondent ID
time - Period (1=Baseline, 2=Post Intervention; 3=Followup)
TT - (0=HRRP+; 1=3H+)
compl - Completion status (=1 if all modules completed; 0=Otherwise)
dinj - Injected Drugs in the past 30 days  (=1 if Yes, =0 if No)    
dshare - Shared Syringes or Needles in 30 days  (=1 if Yes, =0 if No)     
nosex - Sexually Active in the past 30 days (=1 if No, =0 if Yes)    
dcond - Consistent Condom usage in the the past 30 days (=1 if Yes; =3 if No)
dart - "Self reported Adherence to ART (=1 if more than 95% ; =0 otherwise)
vs - Viral suppression (=1 if Yes; 0=Otherwise)
